# Supplementary material for: Metabolite Profiling and Anti-Aging Activity of Rice Koji Fermented with Aspergillus oryzae and Aspergillus cristatus: A Comparative Study
Source: Metabolites. 2021 Aug 8;11(8):524. doi: 10.3390/metabo11080524 (PMC8398186; doi:10.3390/metabo11080524)
Supplement: Supplementary file 1 [file metabolites-11-00524-s001.zip]

Archive with 1 entries (1 files):
- metabolites-1317995-supplementary.pdf
